# Supplementary material for: Migration of Dihydroxy Alkylamines and Their Possible Impurities from Packaging into Foods and Food Simulants: Analysis and Safety Evaluation
Source: Polymers (Basel). 2023 Jun 12;15(12):2656. doi: 10.3390/polym15122656 (PMC10303149; doi:10.3390/polym15122656)
Supplement: Supplementary file 1 [file polymers-15-02656-s001.zip]

Archive with 1 entries (1 files):
- polymers-2451489-supplementary.pdf
